# Supplementary material for: Brain Targeting by Intranasal Drug Delivery: Effect of Different Formulations of the Biflavone “Cupressuflavone” from Juniperus sabina L. on the Motor Activity of Rats
Source: Molecules. 2023 Jan 31;28(3):1354. doi: 10.3390/molecules28031354 (PMC9921169; doi:10.3390/molecules28031354)
Supplement: Supplementary file 1 [file molecules-28-01354-s001.zip]

Archive with 1 entries (1 files):
- molecules-2100355-supplementary.pdf
